# Supplementary material for: Polyphenol Profile and Antioxidant, Antityrosinase, and Anti-Melanogenesis Activities of Ethanol Extract of Bee Pollen
Source: Pharmaceuticals (Basel). 2024 Dec 5;17(12):1634. doi: 10.3390/ph17121634 (PMC11728481; doi:10.3390/ph17121634)
Supplement: Supplementary file 1 [file pharmaceuticals-17-01634-s001.zip]

Archive with 1 entries (1 files):
- pharmaceuticals-3317553-supplementary.pdf
